# Supplementary material for: Stretchable Sensors: Novel Human Motion Monitoring Wearables
Source: Nanomaterials (Basel). 2023 Aug 19;13(16):2375. doi: 10.3390/nano13162375 (PMC10459719; doi:10.3390/nano13162375)
Supplement: Supplementary file 1 [file nanomaterials-13-02375-s001.zip]

Archive with 1 entries (1 files):
- nanomaterials-2559446-supplementary.pdf
